# Supplementary material for: Occurrence and temporal distribution of extended-spectrum β-lactamase-producing Escherichia coli in clams from the Central Adriatic, Italy
Source: Front Microbiol. 2023 Nov 6;14:1219008. doi: 10.3389/fmicb.2023.1219008 (PMC10657901; doi:10.3389/fmicb.2023.1219008)
Supplement: Supplementary file 1 [file Data_Sheet_1.zip]

Archive with 5 entries (5 files):
- Appendix 1.DOCX
- Appendix 2.PDF
- Appendix 3.DOCX
- Appendix 4.DOCX
- Appendix 5.XLSX
