# Supplementary material for: Occurrence and temporal distribution of extended-spectrum β-lactamase-producing Escherichia coli in clams from the Central Adriatic, Italy
Source: Front Microbiol. 2023 Nov 6;14:1219008. doi: 10.3389/fmicb.2023.1219008 (PMC10657901; doi:10.3389/fmicb.2023.1219008)
Supplement: Supplementary file 1 [file Data_Sheet_1.zip › Appendix 5.XLSX]

## Sheet: contig_amr_classification
MOB-suite contigs classification details for ESBL- and AmpC- encoding genes
Isolate No.	BioProject PRJNA882336 Biosample accessions No.	ESBL or AmpC gene in Contig	ESBL-/AmpC- gene position in Contig	MON-SUITE Contig molecule type classification	Primary MOB-cluster ID neighbor	Secondary MOB-cluster ID neighbor	Contig ID	Contig size (bp)	Contig GC% content	Md5 ash	Circularity status	Replicon types in Contig	Replicon type accession(s)	Relaxase type(s)	Mate-Pair formation type	Origin of transfer type	Mobility prediction for the plasmid	Accession of closest plasmid database match	Mash distance from query to match	Host taxonomy of the plasmid database match	Repetitive DNA match id	Repetitive element class	Filtering reason
AN1	SAMN30930934	blaSHV-12	2157..3017	plasmid	AA474	AI596	NODE_108_length_3167_cov_25.697411	3167	55.86	77263694d1bf61397557a03ee3a995d9	not tested	-	-	-	-	-	-	LT669764	0.00584167	Escherichia coli	-	-	-
AN2	SAMN30930935	blaCTX-M-27	248..1123	plasmid	AA619	AI862	NODE_61_length_1513_cov_16.593711	1513	53.21	675c806fbd7174509ee5947819d2d4b6	not tested	-	-	-	-	-	-	CP029728	0.00354859	Citrobacter sp. CRE-46	KX646543	ISAba43	repetitve element
AN3	SAMN30930936	blaCTX-M-1	2598..3473	plasmid	AB953	-	NODE_42_length_3843_cov_25.647637	3843	58.29	0cf9a9d0b55fdf58ab7c0f64cc151156	not tested	-	-	-	-	-	-	KY554955	0.0583726	Escherichia coli	-	-	-
AN4	SAMN30930937	blaCMY-2	564..1439	plasmid	AA336	AI259	NODE_84_length_9387_cov_9.160150	9387	51.43	f9939c475c21fda11f6a82461c34040a	not tested	-	-	-	-	-	-	CP027536	0.0121217	Escherichia coli	-	-	-
AN4	SAMN30930937	blaCTX-M-14	6989..8134	plasmid	AA336	AI259	NODE_149_length_1558_cov_6.400405	1558	55.20	9447803b501c2f82417e1eccb20827ed	not tested	-	-	-	-	-	-	CP027536	0.0121217	Escherichia coli	KX646543	ISAba43	repetitve element
AN5	SAMN30930938	blaCTX-M-1	84738..85613	chromosome	-	-	NODE_15_length_101323_cov_30.240098	101323	49.68	26e18a12e5bb1bd80665abef0b4b245c	not tested	-	-	-	-	-	-	-	-	-	-	-	-
AN6	SAMN30930939	blaCMY-2	17810..18955	plasmid	AA474	AI598	NODE_44_length_32775_cov_30.227629	32775	47.39	a834c51c07e9a26b9a8ec439897548da	not tested	IncI-gamma/K1	MG764547	-	-	-	-	MH472638	0.00448671	Escherichia coli	-	-	-
AN6	SAMN30930939	blaTEM-126, blaTEM-106	14392..15252	plasmid	AB233	AJ920	NODE_52_length_19233_cov_10.622155	19233	42.13	138bcd96983c32eaa782dbdcfeb6ddf7	not tested	IncX1	000215__KC853434_00019	-	-	-	-	MG649063	0.0144562	Escherichia coli	-	-	-
AN7	SAMN30930940	blaCTX-M-55	152290..153165	chromosome	-	-	NODE_1_length_567011_cov_23.899574	567011	50.78	449e19569324f08a35b49bf46e62ccac	not tested	-	-	-	-	-	-	-	-	-	-	-	-
AN8	SAMN30930941	blaCTX-M-14	11952..12827	plasmid	AA338	AI284	NODE_39_length_13443_cov_30.707167	13443	55.23	d9a5d7caced8a3ddd581b72002878776	not tested	-	-	-	-	-	-	KX646543	0.0107405	Shigella boydii	KX646543	ISAba43	repetitve element
AN9	SAMN30930942	blaCTX-M-15	1898..2773	plasmid	AA372	AI348	NODE_33_length_5012_cov_5.568794	5012	42.48	f2f6f70120d7c1ca1b6202e6b00a7cc8	not tested	-	-	-	-	-	-	KJ460501	0.0000715897	Shigella sonnei	-	-	-
AN10	SAMN30930943	blaCTX-M-15	3287..4162	chromosome	-	-	NODE_9_length_166240_cov_27.489850	166240	51.18	0740c10e0f4c1579aa994f97b13431cf	not tested	-	-	-	-	-	-	-	-	-	-	-	-
AN11	SAMN30930944	blaCTX-M-15	432..1307	plasmid	AA324	AI218	NODE_43_length_4019_cov_27.627854	4019	51.16	5e3f13666c40f3e5f6487f1cb3015f35	not tested	-	-	-	-	-	-	KP789020	0.00770681	Escherichia coli	-	-	-
AN12	SAMN30930945	blaCTX-M-15	1920..2795	plasmid	AC315	-	NODE_69_length_14059_cov_17.081462	14059	48.64	2ab7cbeade69d2df618dd3651a1787e8	not tested	-	-	-	-	-	-	CP042872	0.0445606	Escherichia coli	-	-	-
AN13	SAMN30930946	blaCTX-M-1	1226..2101	plasmid	AA579	-	NODE_125_length_4978_cov_7.071210	4978	45.32	cae8cae7ead062f54558dd3ef822af71	not tested	-	-	-	-	-	-	LT985240	0.0517248	Escherichia coli	-	-	-
